# Supplementary material for: Timely Resolution of SARS-CoV-2-Related Multi-System Inflammatory Syndrome in Children
Source: Viruses. 2022 Dec 29;15(1):94. doi: 10.3390/v15010094 (PMC9866445; doi:10.3390/v15010094)
Supplement: Supplementary file 1 [file viruses-15-00094-s001.zip]

Archive with 3 entries (3 files):
- Supplemental Figure 1.jpg
- Supplemental Figure 2.jpg
- Supplmentary Table 1.pdf
